# Supplementary material for: Framework with cytoskeletal actin filaments forming insect footpad hairs inspires biomimetic adhesive device design
Source: Commun Biol. 2020 May 29;3:272. doi: 10.1038/s42003-020-0995-0 (PMC7260203; doi:10.1038/s42003-020-0995-0)
Supplement: Supplementary file 3 — Supplementary Data 1 [file 42003_2020_995_MOESM3_ESM.xlsx]

## Sheet: Fig.2
	percentage of malformed spatula (%)
	(No. of malformed spatula/15 spatura examined)
	#	CS	gal80ts, svp>Act5c RNAi	elav-gal80, svp>Act5c RNAi
	1	0	80	80
	2	0	93.3333	80
	3	0	80	60
	4	0	100	73.3333
	5	0	80	80
	6	0	60	80
	7	0		80
	8			73.3333
	9			66.6667
	10			80
	n	7	6	10
	AVERAGE	0	82.2222	75.3333
	STDEV	0	13.7706	7.06233
	S.E.	0	5.62183	2.23331
						statistics
									p values
						one-way ANOVA			3.30483e-14
						Tukey-Kramer	CS	svp>Act5C-RNAi, GAL80 TS	3.26184e-13
							CS	svp>Act5C-RNAi, elav-GAL80	1.69864e-13
							svp>Act5C-RNAi, GAL80 TS	svp>Act5C-RNAi, elav-GAL80	0.270318

## Sheet: Fig3a
Climbing assay 1
	time taken to climb the 8cm vertical glass wall (sec)
	#	CS	+/ +; svp-GAL4/+	UAS-Act5C RNAi/+; elav-GAL80/+	UAS-Act5C RNAi/ +; svp-Gal4/elav-Gal80
	1	5	9	6	8
	2	5	14	4	13
	3	6	10	7	10
	4	4	12	4	12
	5	6	15	5	15
	6	6	18	4	18
	7	6	16	6	16
	8	7	9	6	9
	9	5	18	8	18
	10	6	9	4	9
	11	11	10	8	6
	12	5	8	5	19
	13	7	10	7	10
	14	6	9	5	16
	15	6	7	5	10
	16	8	12	5	9
	17	6	10	8	15
	18	5	7	8	11
	19	7	6	7	43
	20	9	7	7	24
	21	7	7	7	8
	22	6	9	8	21
	23	6	6	5	11
	24	4	6	5	16
	25	7	6	6	23
	26	10	7	14	16
	27	7	8	6	14
	28	6	7	9	16
	29	8	7	6	24
	30	7	9	6	14
	31	9	10	5	7
	32	7	10	8	20
	33	8	9	6	12
	34	10	7	5	8
	35	12	7	5	12
	36	6	7	4	11
	37	5	13	5	9
	38	6	5	7	34
	39	7	4	7	8
	40	8	11	6	7
	41	8	7	7	14
	42	5	7	8	11
	43	6	6	6	12
	44	6	6	6	11
	45	6	9	5	8
	46	6	9	10	11
	47	6	7	4	9
	48	6	6	6	35
	49	5	7	9	17
	50	6	7	10	11
	51	6	8		25
	52	5	12		15
	53	4	6		22
	54	4	8		9
	55	5	8		14
	56	6	8		11
	57	6	9		7
	58	5	11		6
	59	6	11		12
	60	4			21
	61	11			12
	62	15			11
	63	11			14
	64	11			18
	65	13			14
	66	12			11
	67	9			13
	68	15			12
	69	11			12
	70	9
	n	70	59	50	69
	AVERAGE	7.14286	8.86441	6.4	14.2029
	STDEV	2.53832	2.96798	1.90595	6.81818
	S.E.	0.303387	0.386398	0.269542	0.820813
	statistics
				p values
	one-way ANOVA			1.73086e-23
	Tukey-Kramer			p values	*：P<0.05 **：P<0.01
		CS	+/ +; svp-GAL4/+	0.0958888
		CS	UAS-Act5C RNAi/+; elav-GAL80/+	0.774336
		CS	UAS-Act5C RNAi/ +; svp-Gal4/elav-Gal80	8.12683e-14	**
		+/ +; svp-GAL4/+	UAS-Act5C RNAi/+; elav-GAL80/+	0.0132236	*
		+/ +; svp-GAL4/+	UAS-Act5C RNAi/ +; svp-Gal4/elav-Gal80	5.13258e-11	**
		UAS-Act5C RNAi/+; elav-GAL80/+	UAS-Act5C RNAi/ +; svp-Gal4/elav-Gal80	7.9714e-14	**

## Sheet: Fig3b
Climbing assay 2
	flies capable of overcoming the constriction point on the Pasteur pipette in 1 min
	#	CS	+/ +; svp-GAL4/+	UAS-Act5C RNAi/+; elav-GAL80/+	UAS-Act5C RNAi/ +; svp-Gal4/elav-Gal80
	1	1	1	1	0
	2	1	1	1	0
	3	1	0	1	0
	4	1	1	1	0
	5	1	1	1	0
	6	1	1	1	0
	7	1	1	1	0
	8	1	1	1	0
	9	1	1	1	0
	10	1	1	1	0
	11	1	1	1	1
	12	1	1	1	1
	13	1	1	1	1
	14	1	1	1	0
	15	1	1	1	0
	16	1	1	1	0
	17	1	1	1	0
	18	1	1	1	0
	19	1	1	1	0
	20	1	1	1	0
	21	1	1	1	0
	22	1	1	1	0
	23	1	1	1	0
	24	1	1	1	0
	25	1	1	1	0
	26	1	1	1	0
	27	1	1	1	0
	28	1	1	1	0
	29	1	1	1	0
	30	1	0	1	0
	31	1	1	1	1
	32	1	1	1	0
	33	1	1	1	0
	34	1	1	1	1
	35	1	1	1	0
	36	1	1	1	0
	37	1	1	1	0
	38	1	1	1	0
	39	1	1	1	1
	40	1	1	1	1
	41	1	1	1	0
	42	1	1	1	0
	43	1	0	1	0
	44	1	1	1	0
	45	1	0	1	1
	46	1	1	1	0
	47	1	1	1	0
	48	1	1	1	0
	49	1	1	1	0
	50	1	1	1	0
	51	1	1		0
	52	1	0		0
	53	1	0		0
	54	1	0		0
	55	1	1		0
	56	1	1		0
	57	1	1		0
	58	1	1		0
	59	1	1		0
	60	1			0
	61	1			0
	62	1			0
	63	1			1
	64	1			0
	65	1			0
	66	1			0
	67	1			0
	68	1			0
	69	1			0
	70	1
	n	70	59	50	69
	1: No of flies capable of overcoming the constriction point
	0: No of flies incapable of overcoming the constriction point
			No. of flise
		genotype	capable of overcoming the constriction point	incapable of overcoming the constriction point
		CS	70	0
		+/ +; svp-GAL4/+	52	7
		UAS-Act5C RNAi/+; elav-GAL80/+	50	0
		UAS-Act5C RNAi/ +; svp-Gal4/elav-Gal80	9	60
						statistics			p values
						Kruskal-Wallis test			5.53707e-38
						Scheffe test			p values	*：P<0.05 **：P<0.01
							CS	+/ +; svp-GAL4/+	0.517058
							CS	UAS-Act5C RNAi/+; elav-GAL80/+	1
							CS	UAS-Act5C RNAi/ +; svp-Gal4/elav-Gal80	1.40332e-28	**
							+/ +; svp-GAL4/+	UAS-Act5C RNAi/+; elav-GAL80/+	0.588257
							+/ +; svp-GAL4/+	UAS-Act5C RNAi/ +; svp-Gal4/elav-Gal80	1.63705e-19	**
							UAS-Act5C RNAi/+; elav-GAL80/+	UAS-Act5C RNAi/ +; svp-Gal4/elav-Gal80	7.6362e-24	**

## Sheet: shear force (dried)
			Shear force (dried)
		#	mN
		1	457.381
		2	503.714
		3	876.022
		4	1359.63
		5	431.87
		6	310.535
		7	899.602
		8	1327.21
		9	795.432
		10	1022.01
		11	586.095
		Average	779.046
		SE	107.76

## Sheet: shear force (high water)
			Shear force (high water)
		#	mN
		1	5.41298
		2	33.4334
		3	98.7165
		4	61.0308
		5	39.6382
		6	2.29079
		Average	40.0871
		SE	14.7777

## Sheet: area of device
			area
		#	mm2
		1	1.75251
		2	0.892684
		3	0.825831
		4	0.845729
		5	1.393
		6	1.30073
		7	0.990822
		8	1.22505
		9	1.34867
		10	1.89514
		11	0.399973
		Average	1.17001
		SE	0.131165

## Sheet: area of footpad hair
			contact area of a footpad hair
		#	µm2
		1	3.24
		2	2.87
		3	3.03
		4	2.71
		5	3.27
		Average	3.024
		SE	0.107126
